# Supplementary material for: Prevalence of statin intolerance: a meta-analysis
Source: Eur Heart J. 2022 Feb 16;43(34):3213–23. doi: 10.1093/eurheartj/ehac015 (PMC9757867; doi:10.1093/eurheartj/ehac015)
Supplement: ehac015_Supplementary_Data [file ehac015_supplementary_data.zip]

Archive with 2 entries (2 files):
- PRISMA_2020_checklist.docx
- SI_SUPPLEMENTAL-MATERIAL_EHJ_Revised_Final_09122021_1.docx
